# Supplementary material for: Quantitative high-throughput screening identifies small-molecule modulators of Wnt/β-catenin signaling
Source: Front Pharmacol. 2026 Apr 2;17:1788041. doi: 10.3389/fphar.2026.1788041 (PMC13082991; doi:10.3389/fphar.2026.1788041)
Supplement: Supplementary file 1 [file Table1.xlsx]

## Sheet: Table S1
Table S1. List of identified agonist or antagonist with EC50/IC50 (µM) and efficacy from the primary screening and cherry-pick confirmation.
			Primary screening				Cherry-pick confirmation				Wnt-luciferase reporter assay
			Wnt-bla assay		Cell viability		Wnt-bla assay		Cell viability		Luciferase activity
Assay Mode	Sample ID	Sample Name	EC50/IC50 ± SD	Efficacy ± SD	EC50/IC50 ± SD	Efficacy ± SD	EC50/IC50 ± SD	Efficacy ± SD	EC50/IC50 ± SD	Efficacy ± SD	EC50/IC50 ± SD	Efficacy ± SD
Agonist	NCGC00261458-01	BIO	3.13 ± 1.07	79.94 ± 15.53	21.59 ± 4.03	-123.70 ± 13.82	0.46 ± 0.24	91.07 ± 13.93	36.93 ± 23.13	-99.80 ± 0.028	Not cherry-pick	Not cherry-pick
Agonist	NCGC00261619-01	SB 216763	13.16 ± 5.35	101.31 ± 11.12	Inactive		3.59 ± 2.81	44.79 ± 4.26	Inactive		Not cherry-pick	Not cherry-pick
Antagonsit	NCGC00261613-01	Podophyllotoxin	0.18 ± 0.01	-72.32 ± 2.22	Inactive		0.024 ± 0.0063	-73.43 ± 10.30	Inactive		Inactive
Antagonsit	NCGC00261590-01	Topotecan hydrochloride hydrate	0.20 ± 0.01	-118.45 ± 3.79	Inactive		0.12 ± 0.047	-150.52 ± 7.14	Inactive		5.51 ± 0.54	-93.23 ± 4.84
Antagonsit	NCGC00261939-01	Tyrphostin A9	0.48 ± 0.00	-113.17 ± 4.96	4.61 ± 3.03	-76.55 ± 11.16	0.044 ± 0.012	-104.56 ± 5.88	1.03 ± 0.90	-46.71 ± 4.46	0.81 ± 0.18	-103.28 ± 11.81
Antagonsit	NCGC00260839-01	Amsacrine hydrochloride	0.48 ± 0.00	-93.76 ± 1.44	Inactive		0.38 ± 0.20	-81.97 ± 6.41	Inactive		7.85 ± 3.43	-86.76 ± 3.67
Antagonsit	NCGC00261145-01	Emetine dihydrochloride hydrate	0.63 ± 0.08	-110.21 ± 1.16	Inactive		0.0063 ± 0.0016	-96.82 ± 11.87	Inactive		0.83 ± 0.14	-97.70 ± 2.37
Antagonsit	NCGC00261551-01	Niclosamide	0.67 ± 0.00	-97.98 ± 6.01	1.15 ± 0.38	-66.66 ± 2.17	0.065 ± 0.046	-93088 ± 5.73	0.15 ± 0.20	-50.82 ± 5.20	0.011 ± 0.0051	-112.45 ± 9.13
Antagonsit	NCGC00261001-01	Cytosine-1-beta-D-arabinofuranoside hydrochloride	0.73 ± 0.10	-86.09 ± 7.11	Inactive		0.088 ± 0.045	-74.78 ± 3.08	Inactive		0.026 ± 0.022	-22.72 ± 6.33
Antagonsit	NCGC00260849-01	Brefeldin A from Penicillium brefeldianum	0.73 ± 0.29	-110.67 ± 6.82	Inactive		0.21 ± 0.069	-103.20 ± 10.02	Inactive		0.25 ± 0.018	-64.96 ± 1.37
Antagonsit	NCGC00261628-01	Ouabain	0.79 ± 0.05	-117.40 ± 3.30	0.91 ± 0.53	-52.09 ± 2.37	0.057 ± 0.049	-110.41 ± 3.31	0.018 ± 0.0077	-57.22 ± 4.79	0.48 ± 0.18	-75.00 ± 1.15
Antagonsit	NCGC00260827-01	Ancitabine hydrochloride	0.89 ± 0.16	-75.80 ± 3.15	Inactive		0.17 ± 0.10	-67.59 ± 5.92	Inactive		NA	-24.41 ± 2.62
Antagonsit	NCGC00261860-01	Tyrphostin AG 879	0.96 ± 0.18	-102.96 ± 2.53	12.69 ± 2.86	-75.71 ± 3.11	0.13 ± 0.074	-101.83 ± 4.53	0.16 ± 0.0086	-58.00 ± 4.66	5.47 ± 1.87	-86.03 ± 7.73
Antagonsit	NCGC00261534-01	PMEG hydrate	0.96 ± 0.18	-71.22 ± 1.51	Inactive		0.029 ± 0.010	-67.84 ± 8.92	Inactive		Inactive
Antagonsit	NCGC00261717-01	Phorbol 12-myristate 13-acetate	0.12 ± 0.08	-82.74 ± 5.43	15.30 ± 3.20	-40.89 ± 4.95	Not cherry-pick	Not cherry-pick	Not cherry-pick	Not cherry-pick	Not cherry-pick	Not cherry-pick
Antagonsit	NCGC00261026-01	(S)-(+)-Camptothecin	0.19 ± 0.02	-115.26 ± 2.05	Inactive		Not cherry-pick	Not cherry-pick	Not cherry-pick	Not cherry-pick	Not cherry-pick	Not cherry-pick
Antagonsit	NCGC00261285-01	Idarubicin	0.56 ± 0.04	-93.07 ± 21.91	Inactive		Not cherry-pick	Not cherry-pick	Not cherry-pick	Not cherry-pick	Not cherry-pick	Not cherry-pick
Antagonsit	NCGC00261464-01	Mitoxantrone	0.61 ± 0.13	-80.36 ± 19.23	Inactive		Not cherry-pick	Not cherry-pick	Not cherry-pick	Not cherry-pick	Not cherry-pick	Not cherry-pick
Antagonsit	NCGC00261731-01	Auranofin	0.65 ± 0.19	-144.09 ± 22.61	5.05 ± 1.14	-78.75 ± 1.60	Not cherry-pick	Not cherry-pick	Not cherry-pick	Not cherry-pick	Not cherry-pick	Not cherry-pick
Antagonsit	NCGC00260995-01	Colchicine	0.65 ± 0.26	-88.60 ± 2.20	1.19 ± 1.01	-21.34 ± 18.48	Not cherry-pick	Not cherry-pick	Not cherry-pick	Not cherry-pick	Not cherry-pick	Not cherry-pick
Antagonsit	NCGC00260880-01	Gemcitabine hydrochloride	0.89 ± 0.11	-90.15 ± 1.25	Inactive		Not cherry-pick	Not cherry-pick	Not cherry-pick	Not cherry-pick	Not cherry-pick	Not cherry-pick
*Compounds exhibiting efficacy <-20% were classified as inactive. NA indicates that no stable IC50 value could be determined.
